# Supplementary material for: Covariation of viral recombination with single nucleotide variants during virus evolution revealed by CoVaMa
Source: Nucleic Acids Res. 2022 Jan 8;50(7):e41. doi: 10.1093/nar/gkab1259 (PMC9023271; doi:10.1093/nar/gkab1259)
Supplement: gkab1259_Supplemental_Files [file gkab1259_supplemental_files.zip]

Archive with 2 entries (2 files):
- Wang_2021_SupplementaryData_part1_NAR.pdf
- Wang_2021_SupplementaryData_part2_NAR.pdf
